# Supplementary material for: Neuropathic Pain in Neuromyelitis Optica Spectrum Disorders: Prevalence and Management Strategies—A Systematic Review and Meta-Analysis
Source: J Clin Med. 2026 Feb 10;15(4):1378. doi: 10.3390/jcm15041378 (PMC12941599; doi:10.3390/jcm15041378)
Supplement: Supplementary file 1 [file jcm-15-01378-s001.zip]

Archive with 1 entries (1 files):
- jcm-4130783-supplementary.pdf
